# Supplementary material for: Cryopreservation and Flow Cytometric Analysis of Ovarian Tissue in Murray River Rainbowfish, Melanotaenia fluviatilis
Source: Animals (Basel). 2022 Mar 21;12(6):794. doi: 10.3390/ani12060794 (PMC8944819; doi:10.3390/ani12060794)
Supplement: Supplementary file 1 [file animals-12-00794-s001.zip]

Archive with 2 entries (2 files):
- Data sets- Cryopreservation of ovarian tissue in Melanotaenia fluviatilis.xlsx
- __MACOSX/._Data sets- Cryopreservation of ovarian tissue in Melanotaenia fluviatilis.xlsx
