# Supplementary material for: Cryopreservation and Flow Cytometric Analysis of Ovarian Tissue in Murray River Rainbowfish, Melanotaenia fluviatilis
Source: Animals (Basel). 2022 Mar 21;12(6):794. doi: 10.3390/ani12060794 (PMC8944819; doi:10.3390/ani12060794)
Supplement: Supplementary file 1 [file animals-12-00794-s001.zip › Data sets- Cryopreservation of ovarian tissue in Melanotaenia fluviatilis.xlsx]

## Sheet: Fish measurements
Measurements of fish at dissection
WHOLE BODY	BODY LENGTH (CM)	GONAD WEIGHT (G)
1.6584	4.8	0.0836
1.4244	4.6	0.0673
1.1444	4.3	0.0323
1.6107	4.6	0.0746
1.1111	4.5	0.0401
0.4651	3.1	0.0051
1.0361	4.1	0.0143
1.4547	4.7	0.029
1.2519	4.5	0.02
0.5139	3.5
1.3507	4.5	0.0284
0.6524	3.6	0.0034
0.9519	3.8	0.0538
0.8869	4	0.0445
2.892	5.7	0.142
2.7263	5.4	0.098
0.2983	2.8	0.0003
1.1341	4.1	0.021
1.8211	4.8	0.1168
0.266	2.75	0.0032
0.8854	3.8	0.0328
0.5782	3.5	0.0211
0.6453	3.6	0.0251
1.3031	4.4	0.0635
0.5034	3.4	0.0082
0.972	4	0.0185
2.5492	4.9	0.1184
3.368		0.1656
1.4581	4.8	0.045
2.495	5.8	0.0991
1.508	4.6	0.05
1.01999	4	0.0112
1.7687	4.8	0.05
1.015	4.3	0.0212
1.2452	4.4	0.0432
1.03929	4.2	0.0146
1.863	5	0.036
1.511	4.3	0.049

## Sheet: Figure 2.G
Figure 2. Panel G. Cells per gram of tissue treated
Fish	CRUSH	COLL	TRYP
F1	6.99713e+07	82711039	109782609
F2	80625000	145166667	175190840
F3	4.22068e+07	6.46067e+07	8.46604e+07
F4	29000000	6.22126e+07	7.29299e+07
F5	3.70968e+07	30873494	156067961

## Sheet: Figure 2.H
Figure 2. Panel H. Viability of cells treated
Fish	CRUSH	COLL	TRYP
F1	26.3	63.1	79.5
F2	52.5	47.5	80.2
F3	20.3	58.3	70.1
F4	45	56.5	72.5
F5	37.6	38	79.1

## Sheet: Figure 3.D
Figure 3. Panel D. Percentage of Vasa positive cells in unsorted and flow sorted samples
UNSORTED	SORTED
4.22535	4.05405
1.39535	1.96078
2.08333	9.375
1.45985	7.24638
4.81928	8.77193
1.78042	13.6364
2.5641	2.8169
0.769231	3.6036
2.61438	3.40909
3.6036	0.980392

## Sheet: Figure 4.A
Figure 4. Panel A. Percetage of viable cells per treatment
FRESH	DMSO	EG	NEG
89.9	79.6	60.3	1.03
81.9	67.1	25.9	1.53
75.7	43.8	34.8	0.57

## Sheet: Figure 4.B
Figure 4. Panel B. Percetage of viable cells per treatment
FRESH	1.0M	1.3M	1.6M	2.0M	NEG
89.9	49.2	79.6	70.5	74.5	1.03
81.9	59	67.1	70.6	73.2	1.53
75.7	66.4	43.8	82.7	80.5	0.57

## Sheet: Figure A1.A
Figure A1. Panel A. Cells recovered per gram of tissue treated
FRESH	DMSO	EG	NEG
8.78472e+07	124528302	83593750	2.27679e+07
190650407	1.35949e+07	1.84358e+07	2.16102e+07
414705882	9.84463e+07	3.26642e+07	5.22346e+07

## Sheet: Figure A1.B
Figure A1. Panel B. Cells recovered per gram of tissue treated
FRESH	DMSO 1.0	DMSO 1.3	DMSO 1.6	DMSO 2.0	NEG
8.78472e+07	5.34483e+07	124528302	111170213	135416667	2.27679e+07
190650407	2.00431e+07	1.35949e+07	4.10305e+07	3.93646e+07	2.16102e+07
414705882	4.78873e+07	9.84463e+07	2.08799e+07	3.98723e+07	5.22346e+07

## Sheet: Figure B1.
FIGURE B1. Percentage of oogonia detected in gradient
Unsorted	Band 1	Band 2	Band 3	Band 4
4.22535	0.378788	0.793651	0.263852	4.46429
1.39535	1.26904	0.862069	0.312989	0.49505
2.08333	0	0.806452	0.0974659	1.11111
1.45985	4.83871	0.364964	0.222717	0
4.81928	2.1978	1.52284	0.262697	5.14286
1.78042	0.414938	0.429185	0.231481	0.952381
2.5641	7.69231	1.6129	0.190295	0
0.769231	0	0.952381		0.641026
2.61438	0	0.47619	0.130378	12.1212
3.6036	0	0	0.292398	7.14286
